# Supplementary material for: The Role of Sleep on Physical and Cognitive Performance of Ultra-Endurance Athletes: A Systematic Review
Source: J Clin Med. 2026 Feb 10;15(4):1398. doi: 10.3390/jcm15041398 (PMC12941826; doi:10.3390/jcm15041398)
Supplement: Supplementary file 1 [file jcm-15-01398-s001.zip]

Archive with 1 entries (1 files):
- jcm-4105962-supplementary.pdf
